# Supplementary material for: Rice genes involved in phytosiderophore biosynthesis are synchronously regulated during the early stages of iron deficiency in roots
Source: Rice (N Y). 2013 Jun 25;6:16. doi: 10.1186/1939-8433-6-16 (PMC4883707; doi:10.1186/1939-8433-6-16)
Supplement: Supplementary file 3 — Additional file 3:Expression patterns of the previously reported Fe deficiency-inducible genes. The groups and expression patterns are as in Figure 1. The first report(s) on Fe-deficiency inducibility are given as references. (XLSX 16 KB) [file 12284_2012_53_MOESM3_ESM.xlsx]

## Sheet: Fig S2 final
Group	Expression pattern								Gene locus	Difinition/characterization	Report
		3	6	9	12	24	36	(h)
A									Os01g0832600	Isopenicillin N synthase family protein	Ogo et al. 2007
others									Os12g0570700	Metallothionein OsIDS1/OsMT-I-4a/OsMT1b	Kobayashi et al. 2005
others									Os02g0586900	Unknown glycine rich protein	Ogo et al. 2007
others									Os05g0554000	Phenolics efflux transporter PEZ1	Ishimaru et al. 2011
									Os12g0282000	Mitochondrial iron-regulated protein MIR	Ogo et al. 2006 Ishimaru et al. 2009
B									Os01g0871600	POT family protein	Zhen et al. 2009
									Os01g0952800	bHLH transcription factor OsIRO2	Ogo et al. 2006
									Os02g0306400	Nicotianamine aminotransferase OsNAAT1	Inoue et al. 2008
									Os02g0650300	Fe(III)-phytosiderophore transporter OsYSL15	Koike et al. 2004
									Os03g0161800	Acireductone dioxygenase OsARD2/OsIDI1	Kobayashi et al. 2005
									Os03g0237100	Deoxymugineic acid synthase OsDMAS1	Bashir et al. 2006
									Os03g0307200	Nicotianamine synthase OsNAS2	Inoue et al. 2003
									Os03g0307300	Nicotianamine synthase OsNAS1	Higuchi et al. 2001
									Os03g0379300	bHLH transcription factor	Kobayashi et al. 2005
									Os03g0439700	DUF1230 containing protein	Kobayashi et al. 2005
									Os03g0667300	Fe2+ transportor OsIRT2	Bughio et al. 2002
									Os03g0751100	Glutahione transporter OsIGT	Bashir et al. 2008
									Os04g0306400	Ribose 5-phosphate isomerase RPI	Kobayashi et al. 2005
									Os04g0669800	5-methylthioribose kinase OsMTK1	Kobayashi et al. 2005
									Os04g0669900	5-methylthioribose kinase OsMTK2	Kobayashi et al. 2005
									Os05g0519300	DUF506 containing protein	Ogo et al. 2006
									Os06g0486800	Formate dehydrogenase FDH	Kobayashi et al. 2005
									Os07g0258400	Metal transporter OsNRAMP1	Takahashi et al. 2011b
									Os08g0414200	BRCT and RING domain containing protein	Ogo et al. 2006
									Os09g0453800	Asparate/tyrosine/aromatic aminotransferase OsIDI4	Kobayashi et al. 2005
									Os10g0440000	Cytochrome P450 family protein	Ogo et al. 2006
									Os10g0567400	Rieske [2Fe-2S] region domain containing protein	Ogo et al. 2006
									Os11g0134900	MAs exporter TOM1	Nozoye et al. 2011
									Os11g0216900	Methylthioriburose-1-phosphate isomerase OsIDI2	Kobayashi et al. 2005
									Os11g0484000	Dehydrase–enolase–phosphatase DEP	Kobayashi et al. 2005
									Os12g0589100	Adenine phosphoribosyltransferase OsAPT1	Kobayashi et al. 2005
C									Os01g0323600	S-adenosylmethionine synthetase OsSAMS2	Kobayashi et al. 2005
									Os01g0647200	Non-protein coding transcript	Kobayashi et al. 2005
									Os01g0800800	Hypothetical protein	Ogo et al. 2006
									Os03g0667500	Fe2+ transporter OsIRT1	Bughio et al. 2002
									Os03g0797400	Tryptophan synthase, alpha chain domain containing protein	Ogo et al. 2006 (in shoot)
									Os05g0349800	Late embryogenesis abundant protein Osem1	Kobayashi et al. 2009
									Os06g0112200	Methylthioadenosine nucleosidase MTN	Kobayashi et al. 2005
