# Supplementary material for: Rice genes involved in phytosiderophore biosynthesis are synchronously regulated during the early stages of iron deficiency in roots
Source: Rice (N Y). 2013 Jun 25;6:16. doi: 10.1186/1939-8433-6-16 (PMC4883707; doi:10.1186/1939-8433-6-16)
Supplement: Supplementary file 4 — Additional file 4:Microarray data for genes presented in the figures and tables. Expression ratios in italics did not meet the selective criteria for signal intensities even when they were greater than 1.95. The results for probes with an asterisk (*) were used in the figures and tables. (XLS 71 KB) [file 12284_2012_53_MOESM4_ESM.xls]

## Sheet: Table S2
				ratio	signal		ratio	signal		ratio	signal		ratio	signal		ratio	signal		ratio	signal
	gene function	probe ID		3 h	cont	-Fe	6 h	cont	-Fe	9 h	cont	-Fe	12 h	cont	-Fe	24 h	cont	-Fe	36 h	cont	-Fe
Table 1
*	Cytochrome P450 family protein	Os06g0639800|AK106068		0.699	133.47	93.28	0.688	190.455	131.06	1.163	91.44	106.38	0.867	82.495	71.54	7.905	25.525	201.775	3.267	41.545	135.725
	Sorghum chloroplast malate dehydrogenase-like (Fragment)	Os08g0562100|AK071494		0.817	195.135	159.38	0.805	196.915	158.44	1.089	138.825	151.22	1.037	133.895	138.83	1.636	167.39	273.79	2.573	135.26	347.97
*	Sorghum chloroplast malate dehydrogenase-like (Fragment)	Os08g0562100|AK105935		0.796	196.675	156.61	0.864	188.26	162.665	1.053	148.85	156.785	1.028	141.615	145.58	1.655	170.84	282.72	2.526	136.3	344.325
	Nodulin-like domain containing protein	Os09g0536700|AK072288		0.821	8525.86	6999.41	0.826	6997.38	5782.24	1.332	4653.26	6199.39	1.291	4100.05	5291.24	2.232	3265	7288.59	3.075	4247.53	13061
*	Nodulin-like domain containing protein	Os09g0536700|AK099869		0.766	29884.4	22896.9	0.829	23866.3	19794.1	1.29	16465.3	21240	1.313	14272.1	18735.4	2.45	10975.6	26888.1	3.514	13141.7	46179
*	Cytochrome P450 family protein	Os10g0440000|AK067591		0.732	1004.6	735.615	0.832	1750.51	1455.85	0.85	1435.95	1220.14	0.798	1044.07	833	2.475	463.42	1147.15	3.168	559.665	1772.98
*	Amino acid transporter family protein	Os01g0878700|AK065286		0.705	6238.42	4398.02	0.761	5541.2	4217.23	1.409	2272.35	3201.82	1.486	1524.16	2265.01	3.481	2120.3	7379.9	4.188	1267.18	5306.45
	Amino acid transporter family protein	Os01g0878700|AK119529		0.711	6142.93	4366.05	0.78	5340.27	4162.97	1.41	2134.93	3011.02	1.491	1552.33	2315.26	3.481	2078.72	7235.74	4.235	1275.93	5404.14
	Amino acid transporter family protein	Os01g0878700|AK121636		0.675	1813.42	1224.01	0.766	1812.19	1387.38	1.363	710.39	968.23	1.421	550.18	782.005	4.332	608.04	2633.74	4.746	430.525	2043.44
*	Sodium/hydrogen exchanger family protein	Os03g0828600|CI143867		0.478	268.365	128.3	0.749	189.255	141.78	1.231	98.975	121.825	1.472	53.21	78.3	2.776	53.175	147.635	5.784	33.865	195.875
*	Metal transporter OsNRAMP1	Os07g0258400|AK103557		0.663	16819.6	11147.5	0.891	11173.3	9952.99	1.304	8640.16	11267.5	1.237	7918.03	9794.62	2.926	5782.6	16917.7	4.336	5761.7	24982.7
	Metal transporter OsNRAMP1	Os07g0258400|AK121534		0.638	17073.5	10899.9	0.891	11616.2	10348.7	1.274	8874.31	11302.7	1.223	8798.8	10762.1	2.878	5916.65	17025.2	4.374	5281.24	23102.2
	Metal transporter OsNRAMP1	Os07g0258400|L41217		0.635	11881	7549.39	0.895	8098.51	7247	1.301	6517.34	8480.01	1.209	5890.5	7120.8	2.881	4083.8	11766.6	4.324	3942.27	17047.3
	Metal transporter OsNRAMP1	Os07g0258400|S81897		0.659	13309.3	8765.54	0.891	8442.05	7524.94	1.296	6581.88	8533.12	1.213	6398.49	7763.95	2.877	4427.69	12738.7	4.29	4307.89	18480.5
*	Copper transporter OsCOPT7	Os09g0440700|AK104963		0.764	12762.1	9750.48	0.826	11404.2	9420.87	0.998	9240.03	9221.15	0.998	7827.53	7814.82	1.545	5661.59	8745.62	1.959	7455.47	14602
	Copper transporter OsCOPT7	Os09g0440700|AK069588		0.694	19264.1	13375.2	0.841	14265.4	11991.5	1.005	11996.8	12061.9	0.997	10490.4	10454.3	1.509	9534.65	14384.7	1.866	10070.4	18787.8
*	MFS family protein TOM1-like	Os12g0132500|Os12g0132500		0.594	13659.7	8115.14	0.787	13710	10785	1.717	5867.98	10076	1.68	3837.46	6448.24	2.95	5443.3	16057.1	7.502	2455.38	18421.2
	bHLH protein OsIRO2	Os01g0952800|AK073385		0.682	3605.34	2458.97	0.912	2566.52	2340.88	1.205	1698.84	2046.8	1.129	1631.2	1841.25	2.141	2449.2	5243.26	3.383	1177.94	3985.2
*	bHLH protein OsIRO2	Os01g0952800|AK108392		0.736	3521.82	2591.19	0.909	2681.35	2438.05	1.188	1737.36	2063.97	1.109	1798.03	1993.81	2	2650.64	5301.94	3.055	1345.85	4112.05
	DUF6 containing protein	Os01g0546100|CI549393		0.379	326.01	123.64	0.662	314.415	208.155	1.214	271.59	329.74	1.52	138.93	211.22	6.373	41.285	263.115	3.618	135.915	491.795
*	DUF6 containing protein	Os01g0546100|CI549393		0.423	297.645	125.98	0.647	306.83	198.57	1.175	264.41	310.655	1.529	132.52	202.63	5.814	43.605	253.5	3.483	140.405	488.97
*	Non-protein coding transcript	Os01g0647200|AK059212		0.708	11970.5	8469.9	0.832	9015.22	7499.25	0.921	7952.85	7321.22	0.794	7994.93	6344.51	3.103	6443.71	19992.6	6.017	5533.15	33291.3
	Non-protein coding transcript	Os01g0647200|AK119691		0.709	11850.5	8404.15	0.832	8782.42	7309.41	0.939	7210.76	6772.27	0.808	7564.57	6115.18	3.124	6437.45	20113.1	5.948	5646.39	33586.9
*	Auxin-responsive family protein	Os02g0445100|AK063247		0.666	396.21	263.7	0.576	382.255	220.33	1.399	171.425	239.875	0.765	220.15	168.46	2.322	167.85	389.83	2.049	192.285	393.955
*	Hypothetical protein	Os03g0204900|AK062601		0.666	742.34	494.735	0.755	737.18	556.89	1.34	437.18	585.775	1.261	397.19	500.675	2.637	310.635	819.005	3.622	357.33	1294.19
*	Hypothetical protein	Os03g0256200|CI212932		0.676	14316.8	9674.78	0.694	15089.1	10466.8	1.194	8551.32	10210	1.168	6953.61	8122.29	2.29	7439.25	17032.2	2.92	6030.17	17608.9
*	DUF789 containing protein	Os04g0675000|AK103357		0.811	5730.7	4650.47	0.78	5210.1	4061.31	1.773	2456.09	4355.84	1.811	2118.82	3837.5	2.797	3100.57	8673.63	4.284	2059.72	8824.77
*	DUF506 containing protein	Os05g0519300|AK110584		0.882	368.69	325.295	0.694	142.39	98.845	1.004	71.1	71.39	0.834	85.87	71.62	2.166	233.895	506.64	5.508	77.9	429.085
*	HHE domain containing protein	Os05g0551000|AY224508		0.752	2741.64	2062.09	0.827	2447.68	2024.6	1	2212.14	2213.03	0.994	1866.05	1855.09	1.883	1400.86	2637.74	2.169	1975.29	4284.45
*	(No Hit)	Os07g0253600|CI212932		0.673	15196.1	10226.9	0.69	15625.2	10778.2	1.202	8445.69	10155.2	1.173	6778.77	7948.26	2.282	7732.43	17644.6	2.939	5898.72	17336.1
*	(No Hit)	Os08g0291000|CI212932		0.663	15071.5	9995.52	0.69	15828.3	10927.5	1.199	8510.28	10207.5	1.177	7004.77	8245.94	2.348	7682.63	18038.3	2.928	5872.62	17195.3
*	Conserved hypothetical protein	Os09g0130300|AK066394		0.503	3915.68	1968.88	0.819	3028.49	2479.16	1.135	2027.83	2302.57	0.908	1840.33	1671.52	1.853	1871.3	3467.7	2.714	1150.82	3123.73
*	Leucine-rich repeat protein	Os09g0345300|AK066121		0.664	178.875	118.755	0.699	215.955	150.935	1.015	141.47	143.555	1.044	129.165	134.88	2.323	105.35	244.755	2.623	137.805	361.52
*	ELM domain containing protein	Os11g0129600|CI436076		0.694	7198.4	4998.26	0.851	6254.81	5325.45	1.044	4143.73	4325.43	1.146	3095.59	3548.02	1.809	3493.93	6320.84	2.287	2751.7	6293.26
*	ELM domain containing protein	Os12g0126200|AK099983		0.696	765.73	532.575	0.859	663.77	570.19	0.985	463.475	456.51	1.054	360.56	380.155	1.789	362.9	649.105	2.269	291.47	661.42
*	Conserved hypothetical protein	Os12g0236100|CI056400		0.745	16529.5	12308.3	0.882	17273.3	15237.2	1.161	14194.8	16474.8	0.987	12829.9	12658.1	1.819	8071.9	14685.8	3.679	7906.49	29087.1
Figure 2
*	Ferritin OsFer1	Os11g0106700|AF519570		0.771	5208.11	4013.64	0.509	4573.64	2327.25	0.577	5578.61	3220	0.448	6322.63	2835.38	0.306	6116.91	1869.58	0.175	7956.63	1390.44
	Ferritin OsFer1	Os11g0106700|AK059354		0.78	3211.07	2503.12	0.491	2851.87	1401.28	0.574	3207.52	1842.15	0.455	3839.43	1745.72	0.302	3914.56	1183.62	0.181	4522.26	820.595
	Ferritin OsFer2	Os12g0106000|AF370029		0.767	3593.49	2756.28	0.517	2981.82	1540.76	0.581	3659.7	2127.07	0.441	4330.82	1909.79	0.308	4127.3	1272.38	0.173	5306.8	919.55
	Ferritin OsFer2	Os12g0106000|AF519571		0.771	4251.73	3277.32	0.516	3692.38	1904.45	0.586	4438.94	2602.8	0.45	5191.74	2337.45	0.308	4942.75	1523.41	0.181	6599.19	1195.76
*	Ferritin OsFer2	Os12g0106000|AK102242		0.78	5054.98	3940.61	0.516	4599.49	2375.47	0.589	5655.18	3332.96	0.458	6568.16	3006.56	0.32	6081.91	1943.54	0.182	8237.55	1502.55
	Ferritin OsFer2	Os12g0106000|AY324879		0.766	1256.67	962.525	0.536	1080.12	578.535	0.607	1362.67	827.47	0.472	1526.81	720.05	0.335	1438.62	482.4	0.201	1905.43	383.145
	Ferritin OsFer2	Os12g0106000|D17774		0.785	2064.64	1620.92	0.531	1831.96	973.63	0.595	2240.49	1333.55	0.471	2589.5	1219.62	0.338	2500.76	845.455	0.199	3397.67	677.215
Figure 3
*	Nicotianamine synthase OsNAS1	Os03g0307300|AB021746		0.562	91454.7	51373.4	0.658	80281.5	52787.5	1.481	46552.4	68940.6	1.554	49089	76308.8	4.475	22726.8	101691	8.526	15747.1	134253
	Nicotianamine synthase OsNAS1	Os03g0307300|AK112069		0.559	105667	59015.8	0.66	90175.2	59556.4	1.549	60437.6	93609.8	1.555	65163.6	101305	4.544	25435.9	115574	8.629	18735.5	161677
*	Nicotianamine synthase OsNAS2	Os03g0307200|AB023818		0.548	93799.6	51408.5	0.581	90167.3	52425.3	1.282	54396.5	69725.1	1.312	55669.6	73060.9	3.763	28125.9	105827	9.678	15593.2	150915
	Nicotianamine synthase OsNAS2	Os03g0307200|AK112011		0.551	232196	127967	0.592	206618	122286	1.319	115139	151851	1.389	111651	155062	4.067	60533.2	246212	10.727	33414.7	358432
	Nicotianamine synthase OsNAS3	Os07g0689600|AK070656		0.546	11201.7	6114.93	0.714	8571.74	6118.18	0.976	7062.51	6895.28	0.802	7020.87	5632.11	1.337	5703.05	7623.96	1.943	6205.7	12058.8
*	Nicotianamine synthase OsNAS3	Os07g0689600|AB023819		0.545	14240.2	7754.1	0.706	10641.5	7508.5	0.961	8703.4	8365.87	0.784	9058.26	7104.91	1.275	7159.31	9131.17	1.817	8052.73	14634.3
*	nicotianamine aminotransferase OsNAAT1	Os02g0306400area|AB206814		0.482	58665.7	28269.8	0.677	52239	35367.9	1.626	23470	38169.7	1.473	18907.7	27858.9	2.47	23258.8	57459.3	5.733	12673.4	72662
	nicotianamine aminotransferase OsNAAT1	Os02g0306400area|AB206814		0.506	23553.5	11925	0.684	20167.5	13794.7	1.46	8344.38	12183.9	1.441	7472.64	10770.8	2.391	9027.87	21585.3	5.111	5108.09	26109.5
*	Deoxymugineic acid synthase OsDMAS1	Os03g0237100|AK073738		0.587	13087	7679.59	0.745	12717.5	9476.98	1.262	7517.13	9490.32	1.244	6022.85	7491.5	2.569	5326.56	13682.5	4.306	4611.79	19856.8
*	MAs exporter TOM1	Os11g0134900|AK069533		0.544	6003.76	3264.65	0.817	5514.06	4505.05	1.807	2130.59	3850.03	1.824	1410.17	2572.79	3.55	2174.83	7720.65	8.743	847.385	7409.06
*	MAs-metal transporter OsYSL15	Os02g0650300|AK063464		0.573	83009.9	47605.6	0.641	78865.6	50583.6	1.111	53723	59683.7	1.093	47343.5	51764.4	2.279	34255	78071	4.432	27304.4	121016
Figure 4
*	S-adenosylmethionine synthetase OsSAMS2	Os01g0323600|U82833		0.832	51762.9	43052.9	0.8	45471.3	36372.2	1.102	36714.8	40443.8	1.097	36110.8	39628.3	1.736	28780.8	49966.1	2.269	27114.8	61511.4
*	Methylthioadenosine nucleosidase MTN	Os06g0112200|AB110165		0.706	25945.2	18322.9	0.793	26862.8	21307.2	0.96	20393.7	19570.4	1.016	16066.8	16331.3	1.739	15522.9	26988.7	2.634	14474.6	38128.2
	Methylthioadenosine nucleosidase MTN	Os06g0112200|AF458088		0.71	7606.49	5402.9	0.788	7464.2	5878.53	0.942	5573.99	5252.19	0.944	4297.36	4055.13	1.686	4665.21	7863.58	2.352	4018.06	9452.34
	Methylthioadenosine nucleosidase MTN	Os06g0112200|AK066172		0.702	12028.6	8446.54	0.783	12255	9599.24	0.962	9361.91	9006.6	0.992	7344.06	7288.22	1.739	6972.34	12126.2	2.567	6461.62	16584.9
	Methylthioadenosine nucleosidase MTN	Os06g0112200|AK104481		0.722	22700.2	16379.8	0.798	22910	18287.8	0.951	17757.3	16889.3	1.018	13430.3	13675.3	1.712	13438	23002.2	2.623	11663.8	30589.6
	Methylthioadenosine nucleosidase MTN	Os06g0112200|AK104797		0.726	7387.8	5361.69	0.797	7493.06	5974.41	0.989	6052.36	5984.52	1.029	4904.95	5049.24	1.677	4702.44	7884.35	2.414	4623.43	11160.7
	Methylthioribose kinase OsMTK1	Os04g0669800|AK067649		0.774	18932.1	14650.9	0.712	20141.7	14345.6	1.263	10660.1	13464.1	1.264	9059.18	11449.9	2.4	9502.91	22806.9	3.383	7648.9	25877.2
*	Methylthioribose kinase OsMTK1	Os04g0669800|AY593959		0.786	21470.5	16878.5	0.721	21264.3	15337.7	1.281	12044.7	15424.3	1.337	9793.88	13092.6	2.514	10482.4	26354.1	3.512	8664.31	30427.8
*	Methylthioribose kinase OsMTK2	Os04g0669900|CI111659		0.71	288.645	205.05	0.777	304.37	236.5	1.541	152.135	234.425	1.644	113.035	185.795	3.293	85.18	280.48	4.97	88.825	441.43
*	OsIDI2	Os11g0216900|AK060549		0.66	7985.18	5268.78	0.69	9145.6	6308	1.268	5660.44	7176.57	1.312	4286.57	5623.6	2.084	4889.74	10191.2	3.547	3663.22	12993
	OsIDI2	Os11g0216900|AK100869		0.665	6711.6	4461.16	0.7	7667.25	5367.49	1.275	4529.84	5776.84	1.301	3446.19	4484.07	2.086	3798.61	7925.48	3.502	2830.74	9913.61
	OsIDI2	Os11g0216900|AK060326		0.685	809.005	553.965	0.589	734.825	433.095	1.299	390.705	507.68	1.18	290.86	343.33	1.889	666.165	1258.14	4.086	200.93	821.08
*	dehydrase-enolase-phosphatase DEP	Os11g0484000|AK065321		0.556	51704	28754	0.634	51723.3	32775.5	1.272	24841.3	31594.2	1.355	17328	23479.3	3.226	19130.2	61716.9	5.652	11100.3	62738.2
*	Acireductone dioxygenase OsARD1/OsIDIL1	Os10g0419400|AF050200		1.041	5830.55	6070.61	1.42	3828.3	5436.33	0.906	4191.67	3796.82	0.732	4190.63	3068.45	2.803	1088.77	3051.77	1.045	4360.83	4556.71
	Acireductone dioxygenase OsARD1/OsIDIL1	Os10g0419400|AK102331		1.036	4434.5	4595.06	1.425	3499.96	4987.59	0.895	3865.91	3459.61	0.735	3949.95	2901.3	2.825	1101.69	3111.86	1.068	4270.68	4560.98
	Acireductone dioxygenase OsARD1/OsIDIL1	Os10g0419400|AK103834		1.037	4206.26	4363.28	1.426	3018.34	4305.25	0.891	3868.97	3446.17	0.74	3921.95	2902.02	2.723	1049.17	2857.36	1.046	3842.86	4021.15
	Acireductone dioxygenase OsARD2/OsIDI1	Os03g0161800|AF068332		0.54	18278.3	9864.8	0.766	18463.3	14144.9	1.346	12059.6	16232	1.33	9820.3	13057.5	2.289	8957.92	20504.3	3.364	8574.22	28843.6
*	Acireductone dioxygenase OsARD2/OsIDI1	Os03g0161800|AK061653		0.555	20060.4	11132.1	0.775	20765.7	16089.9	1.328	13741.1	18243.3	1.361	10850.7	14768.5	2.229	10312	22987	3.317	9852.17	32679
	Acireductone dioxygenase OsARD2/OsIDI1	Os03g0161800|AK099497		0.544	6692.44	3641.65	0.768	6164.57	4731.86	1.236	3664.31	4530.81	1.253	3013.61	3776.57	2.219	3557.53	7893.6	2.667	3131.25	8351.38
*	OsIDI4	Os09g0453800|AK119212		0.572	58764.5	33627.7	0.605	62535.3	37816.2	1.05	39287.1	41263.4	1.118	31228	34904.8	2.679	25471	68233.3	4.67	18668.3	87189.4
	OsIDI4	Os09g0453800|AK120288		0.534	24738.4	13211.7	0.51	22257.2	11354.7	0.858	11645.2	9991.72	0.927	8097.73	7504.35	2.353	10686.6	25144.4	2.777	6341.8	17613.7
	Adenine phosphoribosyltransferase OsAPT1	Os12g0589100|AK073627		0.616	34311.4	21139.9	0.76	29182.4	22175	1.053	18238.3	19197.3	1.094	14894.1	16300.5	1.997	17288.2	34518.7	2.429	14035.8	34092.7
	Adenine phosphoribosyltransferase OsAPT1	Os12g0589100|AK104107		0.581	35743	20759.3	0.872	23957.1	20884.7	1.118	21157.4	23646	1.188	17182.9	20416.3	2.059	18374.4	37829.5	2.577	14710.1	37907.3
*	Adenine phosphoribosyltransferase OsAPT1	Os12g0589100|AK104808		0.653	46186.8	30137.8	0.839	38873.8	32630.9	1.123	25616.3	28770.2	1.197	21939.9	26272.2	2.11	22570.8	47632.8	2.678	18889.1	50591.7
	Phosphoribosyl pyrophosphate synthetase	Os02g0714600|AK068469		0.603	17173.1	10357.4	0.717	14385.1	10307.5	1.268	8054.4	10213.7	1.256	7817.4	9818.79	2.144	9213.61	19753.7	3.069	7171.26	22010.2
	Phosphoribosyl pyrophosphate synthetase	Os02g0714600|AK103643		0.58	13904.5	8066.31	0.716	11325.6	8104.11	1.273	6313.07	8035.42	1.266	5359.85	6784.55	2.22	6511.07	14454.7	3.15	4852.11	15285.9
*	Phosphoribosyl pyrophosphate synthetase	Os02g0714600|AK104867		0.617	26401.8	16279.3	0.738	23634.1	17433	1.291	12726.2	16428.1	1.295	11375.7	14728.4	2.127	13449.3	28600.2	3.159	10040.3	31718.3
*	Ribose 5-phosphate isomerase RPI	Os04g0306400|AK103443		0.517	33552.9	17355.4	0.563	26874.8	15117.9	1.278	15040.5	19217.8	1.183	13939.8	16487.8	2.243	14678.4	32927.8	3.342	11112.8	37142
*	Formate dehydrogenase FDH	Os06g0486800|AB019533		0.661	21463.5	14197.1	0.674	27584.4	18601.9	1.537	15135.3	23266.6	1.342	11486.2	15412.8	3.016	9051.83	27302.6	8.462	5700.65	48241.2
	Formate dehydrogenase FDH	Os06g0486800|AK065872		0.643	13259.9	8525.17	0.691	18891.7	13045.9	1.539	11725.9	18046.9	1.415	8046.2	11384.2	3.59	5489.06	19708	10.407	4323.2	44990.9
	Formate dehydrogenase FDH	Os06g0486800|AK104788		0.647	11422.3	7393.1	0.679	17639.1	11972.6	1.537	11529.3	17717.4	1.403	7843.37	11001.9	3.511	4996.41	17541.2	10.122	3942.38	39906.6
Figure 5
	Fe(II) transporter OsIRT1	Os03g0667500|AB070226		0.545	33713.1	18370	0.493	41624.7	20541.2	0.666	35708.4	23789.7	0.597	30297.4	18084.4	0.66	45006.2	29711.8	1.947	26968.5	52517.2
	Fe(II) transporter OsIRT1	Os03g0667500|AK107681		0.558	33257.5	18569.8	0.505	40967.9	20677.8	0.664	33860.4	22495.6	0.612	28859.4	17669.2	0.663	44082.5	29236.7	1.959	26493.4	51899.7
*	Fe(II) transporter OsIRT1	Os03g0667500|AY327039		0.545	34726.3	18935.6	0.491	42639	20937.7	0.613	34223.7	20975.8	0.621	29657.1	18402.2	0.661	45129.9	29811	1.962	28491.7	55910
*	Fe(II) transporter OsIRT2	Os03g0667300|CI162465		0.96	25701	24682.9	1.401	19403.1	27174.7	1.397	18850	26335.5	1.079	20082.7	21675.7	3.792	4665.8	17693	2.706	15294.8	41391
*	Putative MAs-metal transporter OsYSL13	Os04g0524500|AK067235		1.343	202.5	271.905	1.747	269.555	470.94	1.512	253.735	383.64	1.74	142.205	247.485	1.575	209.505	329.965	2.892	119.83	346.565
*	P1B-type heavy-metal ATPase (HMA) family protein OsHMA5	Os04g0556000|AK063759		2.483	357.02	886.345	1.319	313.805	413.94	1.037	358.555	371.9	1.038	318.995	331.185	1.614	243.625	393.28	1.249	321.3	401.395
*	Na+ transporter family protein	Os06g0701700|AB061311		3.489	2758.81	9626.82	2.785	1365.4	3803.16	2.051	1105.84	2268.47	2.184	1067.11	2330.12	1.754	1105.52	1939.36	1.949	1520.24	2963.14
	Na+ transporter family protein	Os06g0701700|AB061312		3.512	2107.65	7401.73	2.774	1010.87	2804.15	2.045	840.02	1718.04	2.164	822.165	1779.08	1.736	848.21	1472.72	1.957	1171.54	2292.25
	Na+ transporter family protein	Os06g0701700|AB061313		3.476	821.265	2854.45	2.686	402.6	1081.51	2.044	321.9	657.84	2.215	326.855	724.015	1.825	324.765	592.755	1.985	479.47	951.55
	Na+ transporter family protein	Os06g0701700|AF313388		3.586	2046.59	7340.01	2.797	1001.44	2801.43	2.069	842.665	1743.88	2.135	837.82	1788.73	1.764	838.53	1479.36	1.955	1171.09	2289.79
	Na+ transporter family protein	Os06g0701700|AK105132		3.519	1942.29	6834.95	2.795	987.645	2760.82	2.017	865.685	1745.89	2.175	841.015	1829.3	1.707	801.27	1367.53	1.929	1117.49	2156.14
	K+ transporter family protein	Os07g0102100|AK066544		1.016	133.44	135.615	0.669	160.58	107.45	1.278	76.095	97.245	1.373	56.725	77.9	3.798	66.465	252.415	5.378	32.975	177.35
*	K+ transporter family protein	Os07g0102100|AK099800		1.033	133.535	137.935	0.673	155.91	105.005	1.299	83.13	108.02	1.511	53.945	81.5	3.617	67.73	245	5.059	36.925	186.81
Figure 6
*	Metallothionein OsIDS1/OsMT-I-4a/OsMT1b	Os12g0570700|AK103445		1.122	36653.1	41136.3	2.276	32792.9	74643.5	2.873	26708	76738.3	3.108	21911.9	68094.8	5.035	15972.5	80416.5	18.429	6543.78	120597
*	Metallothionein Os12g0567800	Os12g0567800|COMBINER_EST|CI437884|0		2.275	26758.7	60886.6	2.586	20834.5	53881.3	2.142	18660	39965.9	2.17	15168.2	32914.9	2.444	16359.3	39975.5	1.675	22102.1	37030.1
*	Metallothionein Os12g0571000	Os12g0571000|COMBINER_EST|CI549674|0		3.922	21731.1	85225.5	8.963	17161.9	153831	4.704	26729	125733	5.286	20790.1	109897	10.182	12984.4	132210	2.796	36896.5	103181
*	Metallothionein Os12g0568200	Os12g0568200|CI559365		1.66	21429.6	35564.7	4.709	16189.8	76230.2	4.614	18320.9	84526.8	4.072	17491.2	71221.5	8.844	10433.8	92274.7	4.091	20682.8	84604.4
*	Metallothionein Os12g0568500	Os12g0568500|CI549138		0.642	110686	71010.4	1.538	67735.4	104149	1.494	58206.8	86966.8	1.269	72401.8	91865.6	2.386	47697.8	113791	3.09	46443.2	143514
*	Metallothionein Os12g0571100	Os12g0571100|AK105219		0.834	128009	106713	1.365	91900.2	125453	1.611	61907.1	99716.4	1.618	71189.3	115158	1.923	71315.4	137161	2.037	77707.2	158306
